# Supplementary material for: Adhesive Interactions Between Lactic Acid Bacteria and β-Lactoglobulin: Specificity and Impact on Bacterial Location in Whey Protein Isolate
Source: Front Microbiol. 2019 Jul 3;10:1512. doi: 10.3389/fmicb.2019.01512 (PMC6617547; doi:10.3389/fmicb.2019.01512)
Supplement: Supplementary file 1 [file Table_1.xlsx]

## Sheet: SM1 - 73 LAB
Bacteria name				Genomic information (1)					Optimal temperature of incubation	Minimum Adhesion Value (MAV)
Genus	Species	Strain		Pili-positive strains (2)	Number of pili clusters	Similarities with LGG WT pili (3)	Proteins with LPxTG motif	Number of sortase enzymes
Fructobacillus	fructosus	DSM	20349	no	0		0	0	30	-114.145
Lactobacillus	acetotolerans	DSM	20749	no	0		0	1	30	-294.344
Lactobacillus	acidophilus	DSM	20079	no	0		11	1	37	-342.311
Lactobacillus	algidus	DSM	15638	no	0		7	1	24 (room temperature)	-3.54476
Lactobacillus	alimentarius	DSM	20249	no	0		5	1	30	-248.519
Lactobacillus	amylovorus	DSM	16698	no	0		6	1	37	-187.766
Lactobacillus	animalis	DSM	20602	yes	1	yes	7	2	37	-170.063
Lactobacillus	apodemi	DSM	16634	yes	1	yes	17	2	37	-128.17
Lactobacillus	aquaticus	DSM	21051	no	0		5	1	37	61.5442
Lactobacillus	bifermentans	DSM	20003	no	0		19	1	30	-210.883
Lactobacillus	brantae	DSM	23927	yes	1	no	13	5	37	6.96784
Lactobacillus	brevis	DSM	20054	no	0		7	1	30	-254.127
Lactobacillus	camelliae	DSM	22697	yes	1	yes	16	2	37	-29.1271
Lactobacillus	capillatus	DSM	19910	no	0		2	1	30	-115.672
Lactobacillus	casei	DSM	20011	yes	2	yes	11	4	30	-22.5193
Lactobacillus	composti	DSM	18527	yes	1	yes	6	2	30	-54.4728
Lactobacillus	concavus	DSM	17758	yes	1	yes	4	2	37	-159.694
Lactobacillus	diolivorans	DSM	14421	no	0		4	2	30	-320.997
Lactobacillus	farciminis	DSM	20184	no	0		5	1	30	-69.1325
Lactobacillus	fermentum	DSM	20055	no	0		5	1	30	-11.9526
Lactobacillus	florum	DSM	22689	no	0		6	1	30	-213.061
Lactobacillus	fuchuensis	DSM	14340	no	0		11	2	22 (room temperature)	-325.351
Lactobacillus	gallinarum	DSM	10532	no	0		11	1	37	-10.0577
Lactobacillus	hammesii	DSM	16381	yes	1	no	18	3	30	-185.593
Lactobacillus	harbinensis	DSM	16991	yes	1	no	5	7	37	-121.665
Lactobacillus	hominis	DSM	23910	no	0		16	1	37	-297.216
Lactobacillus	hordei	DSM	19519	no	0		2	1	30	-37.2999
Lactobacillus	johnsonii	DSM	10533	no	0		8	1	37	-60.5526
Lactobacillus	kefiri	DSM	20587	no	0		3	1	30	-786.9
Lactobacillus	kimchiensis	DSM	24716	no	0		6	1	23 (room temperature)	-162.293
Lactobacillus	koreensis	DSM	27983	yes	1	no	9	3	30	-138.279
Lactobacillus	lindneri	DSM	20690	no	0		6	1	30	-386.894
Lactobacillus	manihotivorans	DSM	13343	yes	4	yes	9	7	30	-20.8391
Lactobacillus	mucosae	DSM	13345	no	0		15	1	37	-16.6872
Lactobacillus	murinus	DSM	20452	yes	2	yes	14	4	37	12.7906
Lactobacillus	nagelii	DSM	13675	no	0		3	1	30	-354.363
Lactobacillus	namurensis	DSM	19117	no	0		15	1	30	-516.204
Lactobacillus	nantensis	DSM	16982	no	0		8	1	30	-131.369
Lactobacillus	nasuensis	DSM	26653	yes	3	yes	20	5	30	-129.577
Lactobacillus	nodensis	DSM	19682	no	0		7	1	30	-206.13
Lactobacillus	pantheris	DSM	15945	yes	2	yes	13	5	37	-63.2019
Lactobacillus	parabuchneri	DSM	15352	yes	1	no	11	3	30	-70.8922
Lactobacillus	paracasei subsp. paracasei	DSM	5622	yes	3	yes	9	4	30	-293.207
Lactobacillus	paracasei subsp. tolerans	DSM	20258	yes	1	yes	6	3	30	-38.6156
Lactobacillus	paralimentarius	DSM	13238	no	0		5	1	30	-124.263
Lactobacillus	pasteurii	DSM	23907	no	0		11	1	37	-317.656
Lactobacillus	paucivorans	DSM	22467	yes	1	no	23	3	30	-242.568
Lactobacillus	pentosus	DSM	20314	no	0		17	1	30	-99.6893
Lactobacillus	perolens	DSM	12744	yes	1	no	11	3	30	-45.1896
Lactobacillus	plantarum	DSM	13273	no	0		17	1	37	12.6459
Lactobacillus	pobuzihii	DSM	28122	yes	1	no	1	1	37	-616.958
Lactobacillus	psittaci	DSM	15354	no	0		14	1	37	-35.716
Lactobacillus	sakei subsp. sakei	DSM	20017	no	0		3	2	30	-116.072
Lactobacillus	salivarius	DSM	20555	yes	1	no	10	3	37	-31.6942
Lactobacillus	satsumensis	DSM	16230	no	0		3	1	30	-490.007
Lactobacillus	selangorensis	DSM	13344	yes	1	no	6	4	30	-63.688
Lactobacillus	senioris	DSM	24302	yes	1	no	3	3	37	-171.355
Lactobacillus	senmazukei	DSM	21775	yes	1	no	17	3	30	-403.903
Lactobacillus	sharpeae	DSM	20505	yes	5	yes	17	5	30	-858.761
Lactobacillus	similis	DSM	23365	no	0		21	1	37	-780.532
Lactobacillus	thailendensis	DSM	22698	yes	2	yes	11	6	37	-161.027
Lactobacillus	versmoldensis	DSM	14857	no	0		4	1	30	-70.6046
Lactobacillus	vini	DSM	20605	no	0		1	1	37	-40.1358
Leuconostoc	mesenteroides subsp. mesenteroides	DSM	20343	yes	1	no	1	2	30	-69.0493
Pediococcus	acidilactici	DSM	19927	no	0		3	1	30	-83.4042
Pediococcus	claussenii	DSM	14800	yes	1	no	3	2	30	-106.351
Pediococcus	ethanolidurans	DSM	22301	yes	1	no	9	4	37	-257.238
Pediococcus	inopinatus	DSM	20285	yes	1	no	10	4	30	-46.3175
Pediococcus	parvulus	DSM	20332	yes	2	yes	10	6	30	-476.829
Pediococcus	stilesii	DSM	18001	no	0		0	1	30	-11.1036
Weissela	confusa	DSM	20196	yes	1	yes	2	3	30	-50.7989
Weissela	halotolerans	DSM	20190	no	0		1	1	30	-137.233
Weissela	viridescens	DSM	20410	no	0		7	1	30	-39.5576
Lactobacillus	rhamnosus	GG	WT	yes	1	/	14	/	37	104.052
Lactobacillus	rhamnosus	GG	spaCBA	no	0	/	13	/	37	-386.003
Supplementary data S1: the collection of 73 LAB strains screened for potential adhesive interactions with β-lac; LGG WT and LGG spaCBAare used as control strains.
(1) Information about pili and surface proteins has been adapted from Sun et al. (2015)
(2) Strains featuring pili-encoding genes
(3) Strains harboring at least 1 pilus gene cluster with a similar gene order as L. rhamnosus GG WT
